# Supplementary material for: MiRInter-Trans: a transformer-based framework for microRNA interaction prediction
Source: Bioinform Adv. 2026 Mar 9;6(1):vbag073. doi: 10.1093/bioadv/vbag073 (PMC13268801; doi:10.1093/bioadv/vbag073)
Supplement: vbag073_Supplementary_Data [file vbag073_supplementary_data.zip]

Archive with 3 entries (3 files):
- miRInter_Trans_final_submission_supplementary.pdf
- miRInter_Trans_submission_supplementary.pdf.pdf
- 19-Mar-2026_023741_miRInter_Trans_submission_supplementary.pdf.pdf
